# Supplementary material for: The unified myofibrillar matrix for force generation in muscle
Source: Nat Commun. 2020 Jul 24;11:3722. doi: 10.1038/s41467-020-17579-6 (PMC7381600; doi:10.1038/s41467-020-17579-6)
Supplement: Supplementary file 14 — Source Data [file 41467_2020_17579_MOESM14_ESM.xlsx]

## Sheet: SummaryMouse
Fast-twitch	Mean	0.960555	1.55267	1.01242	0.54025	34.7815	1.82	20.1725	N's	N's	N's		Slow-twitch	Mean	0.993939	4.30562	3.67868	0.626937	15.1509	2.07333	12.2402	N's	N's	N's		Cardiac	Mean	0.944126	2.24042	1.92446	0.315956	13.7561	2.082	13.4528	N's	N's	N's
	SE	0.014307	0.230258	0.161001	0.134711	5.56846	0.189033	3.35817	4	4	4			SE	0.00606061	0.406658	0.486178	0.0909207	3.43368	0.0825295	1.23304	3	3	3			SE	0.0246186	0.188113	0.141942	0.0673703	2.10917	0.0922713	1.60504	5	5	5
									7707	468	193											3990	299	110											4473	344	167
		Fig 2b	Fig 2c	Fig 3b	Fig 3e	Fig 3f									Fig 2b	Fig 2c	Fig 3b	Fig 3e	Fig 3f									Fig 2b	Fig 2c	Fig 3b	Fig 3e	Fig 3f
		Yes/No	Events per 10	Splits per 10	Shares per 10	Shares/Total	SarcLength	#SarcLengths	N Sarcomeres	N Events	N Frequency	IsolatedMyofibrils			Yes/No	Events per 10	Splits per 10	Shares per 10	Shares/Total	SarcLength	#SarcLengths	N Sarcomeres	N Events	N Frequency	IsolatedMyofibrils			Yes/No	Events per 10	Splits per 10	Shares per 10	Shares/Total	SarcLength	#SarcLengths	N Sarcomeres	N Events	N Frequency	IsolatedMyofibrils
Gly	Fast1	0.96124	2.13353	1.19745	0.936078	43.8746	1.86	16.129	2081	129	102	5		Slow1	1	4.1072	3.536	0.5712	13.9073	2.04	14.7059	2779	189	50	0		Heart3	0.913043	1.64316	1.40842	0.234737	14.2857	2.23	13.4529	1857	138	57	12
Gly	TA20141219	0.947368	1.37224	0.927711	0.444528	32.3944	1.54	25.8701	1475	57	20	3		Slow2	0.981818	3.72176	2.91705	0.804704	21.6216	1.95	11.0462	608	55	36	1		Heart1	0.932584	2.51888	2.04116	0.477718	18.9655	2.01	9.02985	804	89	51	6
Ox	TA20141219	1	1.04742	0.598523	0.448892	42.8571	1.54	25.8701	1061	41	31	0		Slow3	1	5.0879	4.58299	0.504906	9.92366	2.23	10.9686	603	55	24	0		AdultHeart2	0.875	2.05405	1.87347	0.180576	8.79121	2.22	18.4595	738	40	24	5
Ox	4monthTA	0.93361	1.6575	1.326	0.3315	20	2.34	12.8205	3090	241	40	16															Heart2	1	2.25727	2.05206	0.205206	9.09091	1.75	14.9943	825	55	13	0
																											Heart3	1	2.72873	2.24719	0.481541	17.6471	2.2	11.3273	249	22	22	0
		0.0387597													0
		0.0526316													0.0181818
	0.0394453	0												0.00606061	0
	0.014307	0.06639												0.00606061
Neonatal Late	Mean	0.7	1.2768	1.0032	0.2736	21.329	2.07238	9.34149	N's	N's	N's		Neonatal Early	Mean	0.978537	2.75572	2.15365	0.602068	21.7444	1.54933	12.6893	N's	N's	N's
	SE	0.0305505	0.229515	0.196733	0.109945	6.29878	0.132387	0.847906	3	3	3			SE	0.0116394	0.199903	0.168258	0.118745	3.96894	0.16135	0.34134	3	3	3
									1401	150	150											1796	141	141
		Fig 2b	Fig 2c	Fig 3b	Fig 3e	Fig 3f									Fig 2b	Fig 2c	Fig 3b	Fig 3e	Fig 3f
		Yes/No	Events per 10	Splits per 10	Shares per 10	Shares/Total	SarcLength	#SarcLengths	N Sarcomeres	N Events	N Frequency	IsolatedMyofibrils			Yes/No	Events per 10	Splits per 10	Shares per 10	Shares/Total	SarcLength	#SarcLengths	N Sarcomeres	N Events	N Frequency	IsolatedMyofibrils
	P14Gastroc1	0.64	0.8208	0.6384	0.1824	22.2222	2.276	10.9649	448	50	50	18		P1Gastroc20180409	1	3.15552	2.42592	0.7296	23.1214	1.8	12.9111	646	50	50	0
	P14Gastroc20190221	0.74	1.5504	1.05792	0.49248	31.7647	1.824	8.95431	548	50	50	13		P1Gastroc20181206	0.96	2.5536	2.1888	0.3648	14.2857	1.6	13.1375	657	50	50	2
	P14Soleus1	0.72	1.4592	1.31328	0.14592	10	2.11714	8.10526	405	50	50	14		P1Gastroc20181231	0.97561	2.55805	1.84624	0.711805	27.8261	1.248	12.0192	493	41	41	1

## Sheet: IndividualMouseDatasets
Fast1	Initial Sarcomeres in Parallel	Total Muscle Length	Sarcomere Length	Total Sarcomeres	Sarcomere Lengths		Slow1	Initial Sarcomeres in Parallel	Total Muscle Length	Sarcomere Length	Total Sarcomeres	Sarcomere Lengths		Heart3	Initial Sarcomeres in Parallel	Total Muscle Length	Sarcomere Length	Total Sarcomeres	Sarcomere Lengths		Heart1	Initial Sarcomeres in Parallel	Total Muscle Length	Sarcomere Length	Total Sarcomeres	Sarcomere Lengths		TA20141219	Initial Sarcomeres in Parallel	Total Muscle Length	Sarcomere Length	Total Sarcomeres	Sarcomere Lengths		AdultHeart2	Initial Sarcomeres in Parallel	Total Muscle Length	Sarcomere Length	Total Sarcomeres	Sarcomere Lengths		4monthTA	Initial Sarcomeres in Parallel	Total Muscle Length	Sarcomere Length	Total Sarcomeres	Sarcomere Lengths		TA20141219
	129	30	1.86	2080.65	16.129			189	30	2.04	2779.41	14.7059			138	30	2.23	1856.5	13.4529			89	18.15	2.01	803.657	9.02985			57	39.84	1.54	1474.6	25.8701			40	40.98	2.22	738.378	18.4595			241	30	2.34	3089.74	12.8205
		Fig 2b	Fig 2c	Fig2c					Fig 2b	Fig 2c	Fig2c					Fig 2b	Fig 2c	Fig2c					Fig 2b	Fig 2c	Fig2c					Fig 2b	Fig 2c	Fig2c					Fig 2b	Fig 2c	Fig2c					Fig 2b	Fig 2c	Fig2c
			Fig3b	Fig3e						Fig3b	Fig3e						Fig3b	Fig3e						Fig3b	Fig3e						Fig3b	Fig3e						Fig3b	Fig3e						Fig3b	Fig3e
	Glycolytic	Branch	Splits	Shares				Oxidative	Branch	Splits	Shares				Heart	Branch	Splits	Shares				Heart	Branch	Splits	Shares				Glycolytic	Branch	Splits	Shares				Heart	Branch	Splits	Shares				Oxidative	Branch	Splits	Shares
share	1	1	1	1				1	1	4	2				1	1	2	0				1	1	2	0				1	1	2	1				1	1	6	0				1	1
	2	1	1	3				2	1	9	0				2	1	1	0				2	1	1	0				2	1	1	0				2	1	6	0				2	1
	3	1	1	0				3	1	5	2				3	0	0	0				3	1	1	0				3	0						3	1	5	0				3	1
	4	1	2	0				4	1	7	1				4	1	4	0				4	1	2	0				4	1	1	1				4	1	3	0				4	1
	5	1	1	0				5	1	4	0				5	1	1	0				5	1	2	0				5	1	3	1				5	1	5	0				5	1
	6	1	0	3				6	1	5	0				6	1	5	0			share	6	1	2	0				6	1	0	1				6	1	3	0				6	1
	7	1	1	0				7	1	7	0				7	1	4	1			share	7	1	2	0				7	1	2	2				7	1	2	1				7	1
	8	1	2	0				8	1	9	0				8	1	2	0				8	1	2	1				8	1	1	2				8	1	5	0				8	1
	9	1	2	1				9	1	1	1				9	1	4	0				9	1	5	1				9	1	5	2				9	1	6	0				9	1
	10	1	7	0				10	1	2	1				10	1	4	0				10	1	4	0				10	1	2	2				10	1	6	0				10	1
	11	1	3	1				11	1	2	1				11	0	0	0				11	1	5	1				11	1						11	1	3	1				11	1
	12	1	3	1				12	1	4	0				12	1	1	0				12	1	2	1			share	12	1						12	0	0	0				12	1
	13	1	3	1				13	1	4	2				13	1	3	1				13	0	0	0				13	1						13	1	4	0				13	1
	14	1	1	0				14	1	3	1				14	1	4	0				14	1	3	0				14	0						14	1						14	1
	15	0	0	0				15	1	1	1				15	1	2	0				15	1	0	1			share	15	1						15	0	0	0				15	1
	16	0	0	0				16	1	5	0				16	1	1	1				16	1	2	0				16	1						16	1	1	0				16	1
	17	1	1	1				17	1	4	1				17	1	1	1				17	1	5	0				17	1						17	0	0	0				17	0
	18	1	2	0				18	1	2	3				18	1	2	0				18	1	1	0				18	1						18	1	3	1				18	1
	19	1	1	1				19	1	3	1				19	1	2	0				19	1	3	0				19	1						19	1	1	1				19	1
	20	1	1	1				20	1	5	1				20	1	2	0				20	1	1	0				20	1						20	1	6	0				20	1
share	21	1	2	2				21	1	6	0				21	1	1	0				21	1						21	1						21	1	3	1				21	1
share	22	1	0	3				22	1	6	2				22	1	1	0				22	1						22	1						22	1	3	1				22	1
	23	1	1	2				23	1	5	2				23	0	0	0				23	1						23	1						23	1	3	1				23	1
	24	1	1	2				24	1	5	2				24	1	1	0				24	1						24	1						24	1	3	1				24	1
	25	1	3	1				25	1	8	2				25	1	2	0				25	1						25	1						25	1	6	0				25	1
	26	1	1	4				26	1	2	0				26	0	0	0				26	1						26	1						26	0						26	1
	27	1	3	1				27	1	2	0				27	1	1	0				27	1						27	1						27	1						27	1
	28	1	3	0				28	1	8	0				28	1	2	0				28	1						28	1						28	1						28	1
	29	1	4	2				29	1	5	0				29	1	3	1				29	1						29	1						29	1						29	1
	30	1	1	2				30	1	11	0				30	1	1	0				30	0						30	1						30	1						30	1
	31	1	1	5				31	1	9	0				31	1	1	0				31	1						31	1						31	1						31	1
	32	1	1	0				32	1	9	0				32	1	2	1				32	1						32	1						32	1						32	1
	33	0	0	0				33	1	5	3				33	1	2	1				33	1						33	1						33	1						33	1
	34	1	2	3				34	1	1	2				34	1	3	0				34	0						34	1						34	1						34	1
	35	1	4	1				35	1	2	0				35	1	3	0				35	1						35	1	3	2				35	1						35	1
	36	1	3	1				36	1	2	1				36	1	5	0				36	1						36	1	4	0				36	0						36	1
	37	1	4	1				37	1	5	1				37	1	1	0				37	1						37	1	3	0				37	1						37	1
	38	1	4	0				38	1	10	0				38	0	0	0				38	1						38	1	4	0				38	1						38	1
	39	1	1	0				39	1						39	1	1	0				39	1						39	1	2	1				39	1						39	1
x	40	0	0	0				40	1						40	1	2	0				40	1						40	1	3	2				40	1						40	1
	41	1	0	6				41	1						41	1	2	0				41	1						41	1	2	2				Average	0.875	3.45833	0.333333				41	1
	42	1	0	5				42	1						42	1	0	1				42	1						42	1	2	2				Per 100 µm		8.43908	0.813405				42	1
	43	1	2	3				43	1					share	43	1	3	1				43	0						43	1	2	0				Per 10 sarcomere lengths		1.87347	0.180576				43	1
	44	1	2	3				45	1						44	1						44	1						44	1	3	1											44	1
	45	1	0	4				46	1						45	1						45	1						45	1	3	1											45	1
	46	1	3	2				47	1						46	1						46	1						46	1													46	1
	47	1	4	1				48	1						47	1						47	1						47	1													47	1
	48	1	5	0				49	1						48	0						48	1						48	0													48	1
	49	1	2	3				50	1						49	1						49	1						49	1													49	1
	50	1	3	2				51	1						50	1					share	50	1						50	1													50	1
	51	1	3	1				52	1						51	1						51	1						51	1													51	1
	52	1	3	3				53	1						52	1						52	1						52	1													52	1
	53	1	2	2				54	1						53	1						53	0						53	1													53	1
	54	1	2	3				55	1						54	1						54	1						54	1													54	1
	55	1	2	0				56	1						55	1						55	1						56	1													55	1
	56	1	3	1				57	1						56	1						56	1						58	1													56	1
	57	1	2	1				58	1					share	57	1						57	1						59	1													57	1
	58	1	2	2				59	1						58	1						58	1						Average	0.947368	2.4	1.15											58	1
	59	1	1	1				60	1						59	1						59	1	1	0				Per 100 µm		6.0241	2.88655											59	1
	60	1	1	3				61	1						60	1						60	1	1	1				Per 10 sarcomere lengths		0.927711	0.444528											60	1
	61	1	5	1				62	1						61	1						61	1	1	1																		61	1
	62	1	0	1				63	1						62	1						62	1	2	1																		62	1
	63	1	3	2				64	1						63	1					ends	63	1	4	0																		63	0	0	0
	64	1	3	2				65	1						64	1						64	1	3	0																		64	1	3	0
	65	1	2	1				66	1						65	1					share	65	1	1	1																		65	1	5	1
	66	1	1	3				67	1						66	1						66	1	2	0																		66	1	1	1
	67	1	2	3				68	1						67	1						67	1	0	1																		67	1	1	1
	68	1	2	2				69	1						68	1						68	1	1	0																		68	1	1	0
	69	1	4	2				70	1						69	1						70	1	1	0																		69	1	2	1
	70	1	2	6				71	1						70	1					share	71	1	0	1																		70	1	2	1
	71	1	2	1				72	1						71	0					share	72	1	0	1																		71	1	4	0
	72	1	0	3				73	1						72	1						73	1	2	0																		72	1	1	1
	73	1	1	0				74	1						73	0						74	1	2	2																		73	1	2	0
	74	1	2	0				75	1						74	1						75	1	0	1																		74	1	2	1
	75	1	2	1				76	1						75	1						76	1	0	1																		75	1	3	0
	76	1	1	2				77	1						76	1						77	1	4	1																		76	1	2	0
	77	1	3	2				78	1						77	0						78	1	3	0																		77	1	4	0
	78	1	1	2				79	1						78	1					share	79	1	1	1																		78	1	2	0
	79	1	1	2				80	1						79	1						80	1	2	0																		79	0	0	0
	80	1	2	0				81	1						80	1						81	1	4	0																		80	1	2	0
	81	1	1	2				82	1						81	1						82	1	0	1																		81	1	2	0
	82	1	2	2				83	1						82	1						83	0	0	0																		82	1	3	0
	83	1	2	0				84	1						83	1						84	1	0	1																		83	1	1	1
	84	1	3	1				85	1						84	1						85	1	2	1																		84	1	1	1
	85	1	3	0				86	1						85	1						86	1	2	1																		85	1	1	0
	86	1	2	1				87	1						86	1						87	1	3	0																		86	1	1	1
	87	1	2	3				88	1						87	1						88	1	4	0																		87	1	1	1
	88	1	1	4				89	1						88	1						89	1	2	0																		88	1	1	0
	89	1	1	2				90	1						89	1						90	1	1	0																		89	1	1	0
	90	1	1	0				91	1						90	1						Average	0.932584	1.84314	0.431373																		90	1	1	1
	91	1	2	0				92	1						91	1						Per 100 µm		10.155	2.37671																		91	1	2	0
	92	1	3	0				93	1						92	0						Per 10 sarcomere lengths		2.04116	0.477718																		92	1	2	0
	93	1	3	0				94	1						93	1																											93	1	3	1
	94	1	4	0				95	1						94	1																											94	1	0	1
	95	1	3	2				96	1						95	1																											95	1	1	1
share	96	1	0	2				97	1						96	1																											96	1	2	1
	97	1	1	1				98	1						97	1																											97	1	2	0
	98	1	2	1				99	1						98	1																											98	0	0	0
	99	1	1	0				100	1						99	1																											99	1	2	0
	100	1	3	2				101	1						100	1	2	1																									100	1	2	0
	101	1	0	3				102	1						101	1	2	2																									101	1
	102	1	4	2				103	1						102	1	3	1																									102	1
	103	1						104	1						103	1	3	0																									103	1
	104	1						105	1						104	1	3	0																									104	0
share	105	1						106	1						105	1	1	0																									105	1
	106	1						107	1						106	1	2	0																									106	1
	107	1						108	1						107	1	1	1																									107	1
	108	1						109	1						108	1	2	0																									108	1
share	109	1						110	1						109	1	2	1																									109	1
	110	1						111	1						110	1	0	1																									110	1	1	1
	111	1						112	1						111	1	1	0																									111	1	1	0
	112	1						113	1						112	1	3	1																									112	1
	113	1						114	1						113	1	1	1																									113	1
	114	1						115	1						114	1																											114	1
	115	1						116	1						115	1																											115	1
	116	1						117	1						116	1																											116	1
	117	1						118	1						117	1																											117	1
	118	1						119	1						118	1																											118	1
	119	1						120	1						119	1																											119	0
	120	1						121	1						120	1																											120	1
	121	1						122	1						121	1																											121	1
	122	1						123	1						122	1																											122	1
	123	1						124	1						123	1																											123	1
	124	1						125	1						124	1																											124	1
	125	1						126	1						125	1																											125	1
	126	1						127	1						126	1																											126	1
	127	0						128	1						127	1																											127	0
	128	1						129	1						128	1																											128	0
	129	1						130	1						129	1																											129	1
	Average	0.96124	1.93137	1.5098				131	1						130	0																											130	1
	Per 100 µm		6.43791	5.03268				132	1						131	0																											131	1
	Per 10 sarcomere lengths		1.19745	0.936078				133	1						132	1																											132	1
								134	1						133	1																											133	1
								135	1						134	1																											134	1
								136	1						135	1																											135	1
								137	1						136	1																											136	1
								138	1						137	1																											137	1
								139	1						138	1																											138	1
								141	1						Average	0.913043	1.89474	0.315789																									139	1
								142	1						Per 100 µm		6.31579	1.05263																									140	1
								143	1						Per 10 sarcomere lengths		1.40842	0.234737																									141	1
								144	1																																		142	1
								145	1																																		143	1
								146	1																																		144	1
								147	1																																		145	1
								148	1																																		146	1
								149	1																																		147	1
								150	1																																		148	1
								151	1																																		149	1
								152	1																																		150	1
								153	1																																		151	1
								154	1																																		152	1
								155	1																																		153	1
								156	1																																		154	1
								157	1																																		155	1
								158	1																																		156	1
								159	1																																		157	1
								160	1																																		158	1
								161	1	6	1																																159	1
								162	1	5	0																																160	1
								163	1	8	0																																161	1
								164	1	8	1																																162	1
								165	1	5	0																																163	1
								166	1	9	0																																164	1
								167	1	10	0																																165	1
								168	1	3	3																																166	1
								169	1	5	1																																167	1
								170	1	4	0																																168	1
								171	1	5	1																																169	1
								172	1	5	2																																170	1
								173	1																																		171	1
								174	1																																		172	1
								175	1																																		173	1
								176	1																																		174	1
								177	1																																		175	1
								178	1																																		176	1
								179	1																																		177	1
								180	1																																		178	1
								181	1																																		179	0
								182	1																																		180	1
								183	1																																		181	1
								184	1																																		182	1
								185	1																																		183	1
								186	1																																		184	1
								187	1																																		185	1
								188	1																																		186	1
								189	1																																		187	1
								190	1																																		188	1
								191	1																																		189	1
								Average	1	5.2	0.84																																190	1
								Per 100 µm		17.3333	2.8																																191	1
								Per 10 sarcomere lengths		3.536	0.5712																																192	1
																																											193	0
																																											194	0
																																											195	1
																																											196	1
																																											197	1
																																											198	1
																																											199	1
																																											200	0
																																											201	1
																																											202	1
																																											203	1
																																											204	1
																																											205	1
																																											206	1
																																											207	0
																																											208	0
																																											209	1
																																											210	1
																																											211	1
																																											212	1
																																											213	1
																																											214	1
																																											215	1
																																											216	1
																																											217	1
																																											218	1
																																											219	1
																																											220	1
																																											221	1
																																											222	0
																																											223	0
																																											224	1
																																											225	1
																																											226	1
																																											227	1
																																											228	1
																																											229	1
																																											230	1
																																											231	1
																																											232	1
																																											233	1
																																											234	1
																																											235	1
																																											236	1
																																											237	1
																																											238	1
																																											239	1
																																											240	1
																																											241	1
																																											Average	0.93361	1.7	0.425
																																											Per 100 µm		5.66667	1.41667
																																											Per 10 sarcomere lengths		1.326	0.3315
[truncated: 65 more columns]

## Sheet: HumanData
	Sup Fig 2		Sup Fig 2			Sup Fig 2		Sup Fig 2					Sup Fig 2		Sup Fig 2
YB1	Branches	Sarcomeres	Branches/10 Sarcomere		YB2	Branches	Sarcomeres	Branches/10 Sarcomere				YA1	Branches	Sarcomeres	Branches/10 Sarcomere
1	1	10	1		1	2	8	2.5				1	11	29	3.7931
2	3	10	3		2	2	8	2.5				2	8	29	2.75862
3	2	10	2		3	2	8	2.5				3	7	29	2.41379
4	2	10	2		4	4	8	5				4	8	29	2.75862
5	2	10	2		5	3	8	3.75				5	12	29	4.13793
6	1	10	1		6	3	8	3.75				6	11	29	3.7931
7	1	10	1		7	3	8	3.75				7	9	29	3.10345
8	3	10	3		8	1	8	1.25				8	9	29	3.10345
9	1	10	1		9	1	8	1.25				9	11	29	3.7931
10	2	10	2		10	1	8	1.25				10	8	29	2.75862
11	2	9	2.22222		11	2	8	2.5				11	7	18	3.88889
12	2	10	2		12	2	8	2.5				12	10	29	3.44828
13	4	10	4		13	2	8	2.5				13	7	29	2.41379
14	1	10	1		14	3	8	3.75				14	10	29	3.44828
15	2	10	2		15	1	8	1.25				15	7	17	4.11765
16	3	10	3		16	1	8	1.25				16	8	29	2.75862
17	1	10	1		17	1	8	1.25				17	10	29	3.44828
18	2	10	2		18	1	8	1.25				18	11	29	3.7931
19	1	10	1		19	3	8	3.75				19	10	29	3.44828
20	3	10	3		20	1	8	1.25				20	12	29	4.13793
			1.96111					2.4375							3.36584
Sup Fig 2
1.91111
2.4375		189					160							557
3.36584
														906
2.57149
